# Supplementary material for: Social dominance explains within-ejaculate variation in sperm design in a passerine bird
Source: BMC Evol Biol. 2017 Mar 4;17:66. doi: 10.1186/s12862-017-0914-2 (PMC5336654; doi:10.1186/s12862-017-0914-2)
Supplement: Additional file 1: — David’s scores used as proxies for social rank. (XLSX 39 kb) [file 12862_2017_914_MOESM1_ESM.xlsx]

## Sheet: Data
Color_ring	Aviary	Experimental day	David score
White	2	0	-2.53333
Yellow	2	0	2.93333
Orange	2	0	-3.06667
Red	2	0	2.66667
White	3	0	2.62967
Yellow	3	0	-4.73609
Orange	3	0	4.20418
Red	3	0	-2.09776
White	4	0	3
Yellow	4	0	-0.2
Orange	4	0	3.2
Red	4	0	-6
White	5	0	0.157895
Yellow	5	0	5.86207
Orange	5	0	-5.01996
Red	5	0	-1
White	6	0	-3.77778
Yellow	6	0	4.54545
Orange	6	0	2.12121
Red	6	0	-2.88889
White	7	0	-2.09524
Yellow	7	0	-0.761905
Orange	7	0	-1.5
Red	7	0	4.35714
White	8	0	5.81818
Yellow	8	0	-3.33333
Orange	8	0	-3.48485
Red	8	0	1
White	9	0	2.28081
Yellow	9	0	2.44017
Orange	9	0	-4.17636
Red	9	0	-0.544615
White	10	0	-1.98413
Yellow	10	0	-4.33333
Orange	10	0	1.42857
Red	10	0	4.88889
White	11	0	4.53846
Yellow	11	0	-0.5
Orange	11	0	-3.65385
Red	11	0	-0.384615
White	12	0	0.4
Yellow	12	0	-2.40985
Orange	12	0	1.23929
Red	12	0	0.770563
White	13	0	0
Yellow	13	0	-0.466667
Orange	13	0	0.0484848
Red	13	0	0.418182
White	14	0	-4.6
Yellow	14	0	0.8
Orange	14	0	3.4
Red	14	0	0.4
White	15	0	-1.9953
Yellow	15	0	-1.37618
Orange	15	0	4.50784
Red	15	0	-1.13636
White	16	0	3.6
Yellow	16	0	-1.43077
Orange	16	0	-2.76923
Red	16	0	0.6
White	2	21	4.92747
Yellow	2	21	1.77766
Orange	2	21	-1.5021
Red	2	21	-5.20303
White	3	21	-1.61333
Yellow	3	21	4.57641
Orange	3	21	0.678788
Red	3	21	-3.64186
White	4	21	1.2013
Yellow	4	21	3.85997
Orange	4	21	-0.152174
Red	4	21	-4.90909
White	5	21	-2.06061
Yellow	5	21	5.5
Orange	5	21	0.888889
Red	5	21	-4.32828
White	6	21	-1.55556
Yellow	6	21	2.38384
Orange	6	21	-3.60606
Red	6	21	2.77778
White	7	21	1.30252
Yellow	7	21	-0.588235
Orange	7	21	-6
Red	7	21	5.28571
White	8	21	0.466667
Yellow	8	21	1.33333
Orange	8	21	4.2
Red	8	21	-6
White	9	21	-2.63448
Yellow	9	21	-1.8
Orange	9	21	-0.530223
Red	9	21	4.96471
White	10	21	5.2
Yellow	10	21	0.0857143
Orange	10	21	-4.28571
Red	10	21	-1
White	11	21	5.51111
Yellow	11	21	-3.14286
Orange	11	21	-0.0190476
Red	11	21	-2.34921
White	12	21	0.0555556
Yellow	12	21	-5.02564
Orange	12	21	-0.529915
Red	12	21	5.5
White	13	21	-2.14066
Yellow	13	21	4.96471
Orange	13	21	-3.02857
Red	13	21	0.204525
White	14	21	-4.49777
Yellow	14	21	-3.09091
Orange	14	21	5.58868
Red	14	21	2
White	15	21	-6
Yellow	15	21	-1.17333
Orange	15	21	5.59
Red	15	21	1.58333
White	16	21	0.571429
Yellow	16	21	3.08571
Orange	16	21	-6
Red	16	21	2.34286
