# Supplementary material for: Social dominance explains within-ejaculate variation in sperm design in a passerine bird
Source: BMC Evol Biol. 2017 Mar 4;17:66. doi: 10.1186/s12862-017-0914-2 (PMC5336654; doi:10.1186/s12862-017-0914-2)
Supplement: Additional file 2: — Explicit variable names are to be found in comments. (XLSX 48 kb) [file 12862_2017_914_MOESM2_ESM.xlsx]

## Sheet: Dataset
EXP_DAY	RANK	GROUP	AVIARY	RANK_N	BW	TARSUS	STDDEV_TOTAL	STDDEV_DESIGN	PROP_MOTILE	Logit_PROP_MOTILE	PERFORMANCE	RANK_0	RANK_N_0	RANK_21	RANK_N_21	C_BW	C_TARSUS
0	D	2	6	4	28.2	19.05	2.77457	1.12296	0.45	-0.200671	-0.505861	D	4	S2	2	0.566667	-0.418
0	D	1	14	4	28.5	18.55	2.12675	0.814928	0.758242	1.14306	-0.902121	D	4	D	4	0.866667	-0.918
0	D	1	5	4	29.1	20.05	3.70252	0.76754	0.4	-0.405465	0.176482	D	4	D	4	1.46667	0.582
0	D	3	16	4	28.1	18.96	1.44385	0.693583	0.884615	2.03688	1.68111	D	4	S3	1	0.466667	-0.508
0	D	1	11	4	26.1	19.03	1.36014	0.606405	0.636364	0.559616	-1.2656	D	4	S2	2	-1.53333	-0.438
0	D	3	10	4	28.1	20.05	1.28227	0.496606	0.905263	2.25712	-1.18455	D	4	D	4	0.466667	0.582
0	D	3	7	4	29.1	19.12	2.34295	0.695958	0.659574	0.661398	1.21485	D	4	D	4	1.46667	-0.348
0	D	1	2	4	27.3	19.27	2.15807	1.01047	0.777778	1.25276	-1.35166	D	4	S1	3	-0.333333	-0.198
0	D	1	8	4	26.2	19.97	1.61934	1.11279	0.416667	-0.336472	-2.1893	D	4	D	4	-1.43333	0.502
0	D	2	9	4	27.4	20	1.98276	0.608666	0.880952	2.00148	0.899882	D	4			-0.233333	0.532
0	D	2	12	4	28.3	19.59	2.46665	0.990562	0.7	0.847298	-0.849	D	4	S3	1	0.666667	0.122
0	D	2	15	4	27.7	19.18	2.60039	0.873503	0.829787	1.58412	0.0866038	D	4	D	4	0.0666667	-0.288
0	D	3	13	4	25.7	19.09	0.93707	0.720989	0.90625	2.26868	1.12686	D	4	S1	3	-1.93333	-0.378
0	D	3	4	4	27.1	20.16	1.91353	0.52854	0.5	0	-0.768331	D	4	S3	1	-0.533333	0.692
0	D	2	3	4	27.6	19.95	2.86298	1.05243	0.666667	0.693147	-1.64939	D	4	D	4	-0.0333333	0.482
0	S1	1	14	3	25.1	18.96	1.36791	0.448011	0.802817	1.40399	-0.525389	S1	3	S2	2	-1.94286	-0.07
0	S1	1	8	3	27.4	18.9	1.28265	0.500364	0.794872	1.35455	0.0512887	S1	3	S1	3	0.357143	-0.13
0	S1	3	10	3	27.5	19.86	1.73856	0.735442	0.910112	2.31501	1.28185	S1	3	S1	3	0.457143	0.83
0	S1	2	3	3	28	19.45	5.34781	1.26549	0.673077	0.722135	-0.0980114	S1	3	S1	3	0.957143	0.42
0	S1	3	16	3	27.7	19.24	1.68002	0.567004	0.913386	2.35569	-0.517078	S1	3	S2	2	0.657143	0.21
0	S1	1	2	3	25.6	18.69	1.525	0.566335	0.91603	2.3896	-1.12265	S1	3	S3	1	-1.44286	-0.34
0	S1	1	11	3	28.2	18.75	1.5332	0.781557	0.863636	1.84583	0.425117	S1	3	S3	1	1.15714	-0.28
0	S1	2	6	3	28.4	19.12	4.1244	0.968848	0.772152	1.2205	-0.0951504	S1	3	S2	2	1.35714	0.09
0	S1	2	9	3	28.6	18.51	2.26639	0.609668	0.688889	0.79493	-1.89929	S1	3	S2	2	1.55714	-0.52
0	S1	2	12	3	26.1	18.88	0.939558	0.846768	0.921053	2.45674	0.249266	S1	3	D	4	-0.942857	-0.15
0	S1	2	15	3	25.8	19.79	2.2672	0.702514	0.92	2.44235	-1.38225	S1	3	S1	3	-1.24286	0.76
0	S1	3	7	3	26.7	17.97	1.35401	0.492854	0.76	1.15268	0.617525	S1	3	D	4	-0.342857	-1.06
0	S1	3	13	3	27	18.99	1.6526	0.434434	0.915663	2.38482	1.19848	S1	3	S2	2	-0.0428571	-0.04
0	S1	3	4	3	26.5	19.31	2.33133	0.409383	0.960784	3.19867	-0.987891	S1	3	S2	2	-0.542857	0.28
0	S2	2	6	2	25.9	17.64	1.42229	0.472824	0.727273	0.980829	-0.794496	S2	2	S3	1	-0.866667	-1.08467
0	S2	1	11	2	26.5	17.19	1.49329	0.70418	0.619048	0.485508	-1.37033	S2	2	S1	3	-0.266667	-1.53467
0	S2	1	14	2	27.8	18.11	1.07856	0.69594	0.888889	2.07944	0.423836	S2	2	S2	2	1.03333	-0.614667
0	S2	3	4	2	26.1	18.58	2.2342	0.568015	0.797297	1.36949	0.960219	S2	2	D	4	-0.666667	-0.144667
0	S2	1	2	2	27.2	18.78	1.03069	0.722384	0.809524	1.44692	0.528852	S2	2	S2	2	0.433333	0.0553333
0	S2	1	5	2	25.2	19.94	3.59107	0.740077	0.921348	2.46081	0.601302	S2	2	D	4	-1.56667	1.21533
0	S2	1	8	2	24.9	17.89	2.04158	0.562396	0.804878	1.41707	0.213348	S2	2	S3	1	-1.86667	-0.834667
0	S2	2	3	2	27	18.71	2.01936	0.629198	0.902564	2.22604	-1.62411	S2	2			0.233333	-0.0146667
0	S2	2	9	2	28.5	19.72	1.76344	0.773681	0.908397	2.29422	0.240202	S2	2	S3	1	1.73333	0.995333
0	S2	2	12	2	27.8	18.99	2.03726	0.574823	0.809524	1.44692	0.738655	S2	2	S2	2	1.03333	0.265333
0	S2	2	15	2	27.6	19.07	2.31317	0.528973	0.827273	1.56642	0.379226	S2	2	S1	3	0.833333	0.345333
0	S2	3	13	2	28.3	18.52	2.29232	0.455746	0.811321	1.45862	1.30365	S2	2	D	4	1.53333	-0.204667
0	S2	3	7	2	26	19.38	2.20369	0.867624	0.5	0	0.13306	S2	2	S3	1	-0.766667	0.655333
0	S2	3	10	2	25.5	19.88	1.61837	0.561709	0.887641	2.06686	0.39198	S2	2	S1	3	-1.26667	1.15533
0	S2	3	16	2	27.2	18.47	0.959364	0.35706	0.909091	2.30259	-0.0347507	S2	2	S2	2	0.433333	-0.254667
0	S3	1	14	1	28.1	19.7	3.70572	1.1916	0.428571	-0.287682	-0.432034	S3	1	D	4	0.64	0.729333
0	S3	2	6	1	28.3	18.9	1.78871	0.936727	0.857143	1.79176	-0.115729	S3	1	S3	1	0.84	-0.0706667
0	S3	1	11	1	30	19.03	2.00421	0.811517	0.789474	1.32176	1.19919	S3	1	S3	1	2.54	0.0593333
0	S3	1	8	1	26	19.4	2.50069	0.656306	0.575758	0.305382	0.65263	S3	1	S3	1	-1.46	0.429333
0	S3	3	7	1	27.3	19.29	0.956414	0.356215	0.818182	1.50408	1.0896	S3	1	S1	3	-0.16	0.319333
0	S3	2	3	1	29.9	20.25	3.00995	0.877604	0.786885	1.30625	-0.280502	S3	1	D	4	2.44	1.27933
0	S3	3	16	1	26.1	18.57	2.19708	0.666056	0.733333	1.0116	0.897109	S3	1	S2	2	-1.36	-0.400667
0	S3	3	4	1	29	17.85	2.26584	0.586258	0.768116	1.1977	-0.0776437	S3	1	S3	1	1.54	-1.12067
0	S3	1	2	1	27.3	19.82	1.76544	0.678019	0.639535	0.573346	-0.338425	S3	1	S2	2	-0.16	0.849333
0	S3	1	5	1	26.5	18.4	2.27893	1.01495	0.266667	-1.0116	-3.72393	S3	1	S1	3	-0.96	-0.570667
0	S3	2	9	1	25.3	17.99	2.30396	0.626406	0.428571	-0.287682	0.20715	S3	1	S3	1	-2.16	-0.980667
0	S3	2	15	1	27.6	18.64	1.98617	0.508896	0.724138	0.965081	0.776576	S3	1	S1	3	0.14	-0.330667
0	S3	2	12	1	25.5	18.23	1.70864	0.810603	0.846154	1.70475	-0.102981	S3	1	S2	2	-1.96	-0.740667
0	S3	3	10	1	27.4	19.19	1.78073	0.865276	0.845455	1.69939	0.436053	S3	1	S1	3	-0.06	0.219333
0	S3	3	13	1	27.6	19.3	1.68678	0.715249	0.914894	2.37491	0.418727	S3	1	S3	1	0.14	0.329333
21	D	1	2	4	27.3	19.7	1.57106	1.13293	0.878788	1.981	-0.682535	S3	1	D	4	-0.457143	0.363571
21	D	1	8	4	29.9	18.55	1.50053	0.663555	0.686567	0.784119	0.826139	D	4	D	4	2.14286	-0.786429
21	D	1	14	4	28.9	20.05	2.42878	0.753662	0.449541	-0.202524	-0.401916	D	4	D	4	1.14286	0.713571
21	D	3	7	4	28.1	20.05	1.5152	0.946398	0.802326	1.40089	-0.894787	D	4	D	4	0.342857	0.713571
21	D	3	10	4	28.1	19.12	1.16188	0.488655	0.490566	-0.0377403	0.993232	D	4	D	4	0.342857	-0.216429
21	D	2	3	4	31.1	20.25	1.9403	0.385033	0.911111	2.32728	-0.390551	S3	1	D	4	3.34286	0.913571
21	D	3	13	4	25.5	18.58	2.98849	0.77789	0.714286	0.916291	-0.486342	S2	2	D	4	-2.25714	-0.756429
21	D	1	5	4	25.5	19.94	1.28329	0.856846	0.475	-0.100083	1.91204	S2	2	D	4	-2.25714	0.603571
21	D	1	11	4	26	19.97	1.42761	0.558198	0.65493	0.640779	-0.759177	D	4	D	4	-1.75714	0.633571
21	D	2	6	4	26.8	18.88	1.23113	0.647504	0.529412	0.117783	0.476605	S1	3	D	4	-0.957143	-0.456429
21	D	2	12	4	27.2	19.18	1.88311	0.493657	0.915254	2.37955	-0.0854412	D	4	D	4	-0.557143	-0.156429
21	D	3	16	4	27.1	17.97	2.03534	0.74033	0.16129	-1.64866	1.55569	S1	3	D	4	-0.657143	-1.36643
21	D	3	4	4	29	18.52	1.75192	0.416542	0.625	0.510826	-1.03466	S2	2	D	4	1.24286	-0.816429
21	D	2	15	4	28.1	19.95	0.814802	0.483128	0.861111	1.82455	-1.42342	D	4	D	4	0.342857	0.613571
21	S1	1	5	3	27.9	18.9	1.42717	0.621978	0.693548	0.816761	1.24298	S1	3	S1	3	0.785714	-0.188571
21	S1	1	2	3	26.7	17.19	1.74042	0.704752	0.786667	1.30495	0.818001	S2	2	S1	3	-0.414286	-1.89857
21	S1	3	13	3	28.2	19.86	1.17372	0.392573	0.515151	0.0606246	-0.0127508	S1	3	S1	3	1.08571	0.771429
21	S1	3	7	3	27	19.29	2.10202	0.548347	0.837398	1.639	0.908434	S3	1	S1	3	-0.114286	0.201429
21	S1	2	12	3	27.7	19.45	1.92768	0.786542	0.480769	-0.0769611	0.841677	S1	3	S1	3	0.585714	0.361429
21	S1	1	14	3	27.1	19.27	1.54453	0.617489	0.87395	1.93634	-0.168929	D	4	S1	3	-0.0142857	0.181429
21	S1	1	8	3	27.2	19.22	1.51414	0.567567	0.865385	1.86075	1.54422			S1	3	0.0857143	0.131429
21	S1	1	11	3	27.2	18.4	1.6136	0.465905	0.833333	1.60944	0.00527662	S3	1	S1	3	0.0857143	-0.688571
21	S1	2	3	3	28.2	18.64	1.59138	0.494879	0.8	1.38629	0.749622	S3	1	S1	3	1.08571	-0.448571
21	S1	2	9	3	26.9	19.79	1.66482	0.479818	0.839286	1.65292	0.353954	S1	3	S1	3	-0.214286	0.701429
21	S1	2	15	3	27.2	19.07	1.54833	0.552674	0.451613	-0.194156	-0.0977896	S2	2	S1	3	0.0857143	-0.0185714
21	S1	3	10	3	27.5	19.19	1.87664	0.693297	0.775	1.23676	0.447081	S3	1	S1	3	0.385714	0.101429
21	S1	3	4	3	25.4	19.88	1.17514	0.421059	0.91954	2.43612	0.837139	S2	2	S1	3	-1.71429	0.791429
21	S1	3	16	3	25.4	19.09	1.87776	0.547931	0.861314	1.82625	0.00716128	D	4	S1	3	-1.71429	0.00142857
21	S2	2	15	2	27.7	19.05	2.33075	0.929744	0.804878	1.41707	0.0516499	D	4	S2	2	0.386667	0.171333
21	S2	1	11	2	25.7	18.96	1.45294	0.53882	0.339286	-0.666479	0.0253678	S1	3	S2	2	-1.61333	0.0813333
21	S2	1	8	2	27.1	19.03	1.56828	0.362024	0.777778	1.25276	-1.35011	D	4	S2	2	-0.213333	0.151333
21	S2	1	14	2	27.1	18.11	1.87618	0.527987	0.923809	2.49527	0.776824	S2	2	S2	2	-0.213333	-0.768667
21	S2	3	10	2	28	19.24	1.7938	0.429954	0.837838	1.64223	1.16616	S1	3	S2	2	0.686667	0.361333
21	S2	3	4	2	25.8	18.57	1.24451	0.438324	0.666667	0.693147	-1.45579	S3	1	S2	2	-1.51333	-0.308667
21	S2	1	5	2	28.2	18.78	1.36775	0.397689	0.897959	2.17475	1.32359	S2	2	S2	2	0.886667	-0.0986667
21	S2	1	2	2	27.3	19.82	1.75317	0.5608	0.75969	1.15098	-0.657744	S3	1	S2	2	-0.0133333	0.941333
21	S2	2	12	2	28.5	19.12	2.10244	0.617334	0.607843	0.438255	0.636586	S1	3	S2	2	1.18667	0.241333
21	S2	2	6	2	28.9	18.51	1.31794	0.306665	0.75	1.09861	-0.592766	S1	3	S2	2	1.58667	-0.368667
21	S2	2	3	2	29.1	18.99	1.46566	0.955934	0.716049	0.924949	0.291156	S2	2	S2	2	1.78667	0.111333
21	S2	2	9	2	25.8	18.23	1.29326	0.519922	0.64	0.575364	0.47605	S3	1	S2	2	-1.51333	-0.648667
21	S2	3	7	2	26.4	18.47	1.1217	0.395562	0.590909	0.367725	0.305001	S2	2	S2	2	-0.913333	-0.408667
21	S2	3	13	2	27.3	18.99	1.5522	0.139465	0.876289	1.95774	0.881059	S1	3	S2	2	-0.0133333	0.111333
21	S2	3	16	2	26.8	19.31	3.39373	0.739883	0.533333	0.133531	-2.45069	S1	3	S2	2	-0.513333	0.431333
21	S3	2	6	1	25.3	17.64	2.78305	0.604041	0.747368	1.08463	-1.9322	S2	2	S3	1	-1.88667	-1.24333
21	S3	2	9	1	27.8	18.9	1.43904	0.488171	0.814159	1.47727	0.336675	S3	1	S3	1	0.613333	0.0166667
21	S3	1	11	1	30.3	19.03	1.88451	0.49305	0.441176	-0.236389	0.490672	S3	1	S3	1	3.11333	0.146667
21	S3	1	2	1	26.9	19.4	2.18913	0.686273	0.358974	-0.579818	0.464346	S3	1	S3	1	-0.286667	0.516667
21	S3	3	16	1	28.4	18.96	1.15403	0.564905	0.44	-0.241162	0.557264	D	4	S3	1	1.21333	0.0766667
21	S3	3	4	1	28.5	17.85	2.18772	0.456989	0.661972	0.672094	-0.129671	S3	1	S3	1	1.31333	-1.03333
21	S3	1	8	1	25.1	18.69	1.2344	0.365305	0.943662	2.8184	0.412047	S1	3	S3	1	-2.08667	-0.193333
21	S3	1	14	1	25.4	17.89	1.51665	0.592456	0.647059	0.606136	0.958049	S2	2	S3	1	-1.78667	-0.993333
21	S3	1	5	1	27.8	18.75	1.88776	0.915442	0.830769	1.59109	0.329106	S1	3	S3	1	0.613333	-0.133333
21	S3	2	12	1	28.5	19.59	1.73193	0.426538	0.481482	-0.0741079	1.44082	D	4	S3	1	1.31333	0.706667
21	S3	2	3	1	28.2	19.72	1.91951	0.659809	0.735043	1.02036	0.18771	S2	2	S3	1	1.01333	0.836667
21	S3	2	15	1	25.2	17.99	2.3933	0.424303	0.536585	0.146604	-1.4258	S3	1	S3	1	-1.98667	-0.893333
21	S3	3	13	1	26.1	19.38	1.75624	0.631177	0.470588	-0.117783	-0.0589213	S2	2	S3	1	-1.08667	0.496667
21	S3	3	7	1	26.8	19.3	2.23043	0.634404	0.808081	1.43759	0.0798003	S3	1	S3	1	-0.386667	0.416667
21	S3	3	10	1	27.5	20.16	2.18695	1.16632	0.597403	0.394654	0.173489	D	4	S3	1	0.313333	1.27667
