# Supplementary material for: Social dominance explains within-ejaculate variation in sperm design in a passerine bird
Source: BMC Evol Biol. 2017 Mar 4;17:66. doi: 10.1186/s12862-017-0914-2 (PMC5336654; doi:10.1186/s12862-017-0914-2)
Supplement: Additional file 3: — Script of the statistical analyses run with SAS. (TXT 8 kb) [file 12862_2017_914_MOESM3_ESM.txt]

			/******************************************************
			***							    		   			***
			***  EXPERIMETNAL MANIPULATION OF SOCIAL STATUS 	***
			***	     AND ITS EFFECT ON SPERM MORPHOMETRY		***
			***											  		***
			******************************************************/

			/************************************************
			**  WITHIN-MALE VARIANCE IN SPERM MORPHOMETRY  **
			**   IN RELATION TO INITIAL DOMINANCE STATUS   **
			************************************************/


			/*** Intra-male variance in sperm morphometry according to social status and change in social status.sas  ***/


/*****************
** TABLE IMPORT **
*****************/

PROC IMPORT OUT= WORK.analyse 
            DATAFILE= « C:\.xls" 
            DBMS=EXCEL REPLACE;
     RANGE="Feuil1$"; 
     GETNAMES=YES;
     MIXED=NO;
     SCANTEXT=YES;
     USEDATE=YES;
     SCANTIME=YES;
run;
	*proc print data=analyse; run;

/***********************
** TABLE CONSTRUCTION **
***********************/

/* TABLE FOR DIFFERENCE BETWEEN DAY0 AND DAY21 **/

proc sort data=data; by EXP_DAY RANK;
data Day0;
  set analyse;
  if EXP_DAY=0;
  BW_0 = BW;
  C_BW_0 = C_BW;
  STDDEV_TOTAL_0 = STDDEV_TOTAL;
  STDDEV_DESIGN_0 = STDDEV_DESIGN;
  CV_TOTAL_0 = CV_TOTAL;
  CV_DESIGN_0 = CV_DESIGN;
  keep RING RANK_0 RANK_N_0 TARSUS C_TARSUS BW_0 C_BW_0 STDDEV_TOTAL_0 STDDEV_DESIGN_0 CV_TOTAL_0 CV_DESIGN_0;
run;
	*proc print data=Day0; run;

data Day21;
  set analyse;
  if EXP_DAY=21;
  BW_21 = BW;
  C_BW_21 = C_BW;
  STDDEV_TOTAL_21 = STDDEV_TOTAL;
  STDDEV_DESIGN_21 = STDDEV_DESIGN;
  CV_TOTAL_21 = CV_TOTAL;
  CV_DESIGN_21 = CV_DESIGN;
  keep RING AVIARY GROUP RANK_21 RANK_N_21 BW_21 C_BW_21 STDDEV_TOTAL_21 STDDEV_DESIGN_21 CV_TOTAL_21 CV_DESIGN_21;
run;
	*proc print data=Day21; run;

proc sort data=Day0; by RING;
proc sort data=Day21; by RING;
data Difference;
  merge Day0 Day21;
  by RING;
  DIFF_RANK = RANK_N_21-RANK_N_0;
  DIFF_RANK_2 = DIFF_RANK+3;
  SQR_DIFF_RANK_2 = DIFF_RANK_2*DIFF_RANK_2;
  DIFF_STDDEV_TOTAL = STDDEV_TOTAL_21-STDDEV_TOTAL_0;
  DIFF_STDDEV_DESIGN = STDDEV_DESIGN_21-STDDEV_DESIGN_0;
  DIFF_CV_TOTAL = CV_TOTAL_21-CV_TOTAL_0;
  DIFF_CV_DESIGN = CV_DESIGN_21-CV_DESIGN_0;
run;
	*proc print data=difference; run;


/******************
**  			 **
**    ANALYSES   **
**				 **
******************/

/************************************************************
**        VARIANCE PARTITIONING: SOURCES OF VARIANCE       **
**   WITHIN- AND BETWEEN-MALE VARIANCE, MEASUREMENT ERROR  **
************************************************************/

proc mixed data=data covtest method=ML;
  class RING SPERM_RING AVIARY GROUP;
  model TOTAL = ;
  random RING(AVIARY) SPERM_RING(RING) AVIARY(GROUP) GROUP;
run;

proc mixed data=data covtest method=ML;
  class RING SPERM_RING AVIARY GROUP;
  model HL = ;
  random RING(AVIARY) SPERM_RING(RING) AVIARY(GROUP) GROUP;
run;

proc mixed data=data covtest method=ML;
  class RING SPERM_RING AVIARY GROUP;
  model FL = ;
  random RING(AVIARY) SPERM_RING(RING) AVIARY(GROUP) GROUP;
run;

proc mixed data=data covtest method=ML;
  class RING SPERM_RING AVIARY GROUP;
  model ML = ;
  random RING(AVIARY) SPERM_RING(RING) AVIARY(GROUP) GROUP;
run;

/************
**  DAY 0  **
************/

/* TOTAL SPERM LENGTH */

proc mixed data=analyse covtest method=REML covtest;
  class RANK GROUP AVIARY;
  model STDDEV_TOTAL = RANK C_BW C_TARSUS RANK*C_BW RANK*C_TARSUS / chisq solution ddfm=KR htype=2 residual outp=resid_STDDEV_TOTAL; 
  random GROUP AVIARY(GROUP);
  where EXP_DAY=0;
run;

proc mixed data=analyse covtest method=REML;
  class RANK GROUP AVIARY;
  model STDDEV_TOTAL = C_BW C_TARSUS / chisq solution ddfm=KR htype=2 residual; 
  random GROUP AVIARY(GROUP);
  by RANK;
  where EXP_DAY=0;
run;


proc mixed data=analyse covtest method=REML;
  class RANK GROUP AVIARY;
  model STDDEV_TOTAL = RANK C_BW C_TARSUS RANK*C_BW RANK*C_TARSUS / chisq solution ddfm=KR htype=2 residual; 
  random GROUP AVIARY(GROUP);
  where EXP_DAY=0 and (RANK="D" or rank="S1");
run;


proc mixed data=analyse covtest method=REML;
  class RANK GROUP AVIARY;
  model STDDEV_TOTAL = RANK C_BW C_TARSUS RANK*C_BW RANK*C_TARSUS / chisq solution ddfm=KR htype=2 residual; 
  random GROUP AVIARY(GROUP);
  where EXP_DAY=0 and (RANK="D" or rank="S2");
run;


proc mixed data=analyse covtest method=REML;
  class RANK GROUP AVIARY;
  model STDDEV_TOTAL = RANK C_BW C_TARSUS RANK*C_BW RANK*C_TARSUS / chisq solution ddfm=KR htype=2 residual; 
  random GROUP AVIARY(GROUP);
  where EXP_DAY=0 and (RANK="D" or rank="S3");
run;


proc mixed data=analyse covtest method=REML;
  class RANK GROUP AVIARY;
  model STDDEV_TOTAL = RANK C_BW C_TARSUS RANK*C_BW RANK*C_TARSUS / chisq solution ddfm=KR htype=2 residual; 
  random GROUP AVIARY(GROUP);
  where EXP_DAY=0 and (RANK="S1" or rank="S2");
run;


proc mixed data=analyse covtest method=REML;
  class RANK GROUP AVIARY;
  model STDDEV_TOTAL = RANK C_BW C_TARSUS RANK*C_BW RANK*C_TARSUS / chisq solution ddfm=KR htype=2 residual; 
  random GROUP AVIARY(GROUP);
  where EXP_DAY=0 and (RANK="S1" or rank="S3");
run;

proc mixed data=analyse covtest method=REML;
  class RANK GROUP AVIARY;
  model STDDEV_TOTAL = RANK C_BW C_TARSUS RANK*C_BW RANK*C_TARSUS / chisq solution ddfm=KR htype=2 residual; 
  random GROUP AVIARY(GROUP);
  where EXP_DAY=0 and (RANK="S2" or rank="S3");
run;


/* SPERM DESIGN */

proc mixed data=analyse covtest method=REML;
  class RANK GROUP AVIARY;
  model STDDEV_DESIGN = RANK C_BW C_TARSUS RANK*C_BW RANK*C_TARSUS / chisq solution ddfm=KR htype=2 residual outp=resid_STDDEV_DESIGN; 
  random GROUP AVIARY(GROUP);
  where EXP_DAY=0;
run;


/** SPERM PERFORMANCE **/


proc mixed data=analyse covtest method=REML;
  class RANK GROUP AVIARY;
  model Logit_PROP_MOTILE = STDDEV_DESIGN / chisq solution ddfm=KR htype=2 residual; 
  random GROUP AVIARY(GROUP);
  where EXP_DAY=0;
run;

proc mixed data=analyse covtest method=REML;
  class RANK GROUP AVIARY;
  model Logit_PROP_MOTILE = STDDEV_TOTAL / chisq solution ddfm=KR htype=2 residual; 
  random GROUP AVIARY(GROUP);
  where EXP_DAY=0;
run;


proc mixed data=analyse covtest method=REML;
  class RANK GROUP AVIARY;
  model PERFORMANCE = STDDEV_DESIGN / chisq solution ddfm=KR htype=2 residual; 
  random GROUP AVIARY(GROUP);
  where EXP_DAY=0;
run;

proc mixed data=analyse covtest method=REML;
  class RANK GROUP AVIARY;
  model PERFORMANCE = STDDEV_TOTAL / chisq solution ddfm=KR htype=2 residual; 
  random GROUP AVIARY(GROUP);
  where EXP_DAY=0;
run;


/*************
**  DAY 21  **
*************/

/* TOTAL SPERM LENGTH */

proc mixed data=analyse covtest method=REML;
  class RANK_0 RANK_21 GROUP AVIARY;
  model STDDEV_TOTAL = RANK_0 RANK_21 RANK_0*RANK_21 BW TARSUS / chisq solution ddfm=KR htype=2 residual; 
  random GROUP AVIARY(GROUP);
  where EXP_DAY=21;
run;


/* SPERM DESIGN */

proc mixed data=analyse covtest method=REML;
  class RANK_0 RANK_21 GROUP AVIARY;
  *model STDDEV_DESIGN = ; 
  model STDDEV_DESIGN = RANK_0 RANK_21 RANK_0*RANK_21 BW TARSUS / chisq solution ddfm=KR htype=2 residual; 
  random GROUP AVIARY(GROUP);
  where EXP_DAY=21;
run;


/* SPERM PERFORMANCE */

proc mixed data=analyse covtest method=REML;
  class RANK GROUP AVIARY;
  model logit_PROP_MOTILE = STDDEV_DESIGN / chisq solution ddfm=KR htype=2 residual; 
  random GROUP AVIARY(GROUP);
  where EXP_DAY=21;
run;

proc mixed data=analyse covtest method=REML;
  class RANK GROUP AVIARY;
  model logit_PROP_MOTILE = STDDEV_TOTAL / chisq solution ddfm=KR htype=2 residual; 
  random GROUP AVIARY(GROUP);
  where EXP_DAY=21;
run;


proc mixed data=analyse covtest method=REML;
  class RANK GROUP AVIARY;
  model PERFORMANCE = STDDEV_DESIGN / chisq solution ddfm=KR htype=2 residual; 
  random GROUP AVIARY(GROUP);
  where EXP_DAY=21;
run;

proc mixed data=analyse covtest method=REML;
  class RANK GROUP AVIARY;
  model PERFORMANCE = STDDEV_TOTAL / chisq solution ddfm=KR htype=2 residual; 
  random GROUP AVIARY(GROUP);
  where EXP_DAY=21;
run;


/******************************************
**   CHANGE IN VARIATION IN RELATION TO  **
**           CHANGE IN RANK              **
******************************************/


/* TOTAL SPERM LENGTH */


proc mixed data=Difference covtest method=REML;
  class GROUP AVIARY;
  model DIFF_STDDEV_TOTAL = DIFF_RANK BW_21 TARSUS / chisq solution ddfm=KR htype=2 residual; 
  random GROUP AVIARY(GROUP);
run;


/* SPERM DESIGN */


proc mixed data=Difference covtest method=REML;
  class GROUP AVIARY;
  model DIFF_STDDEV_DESIGN = DIFF_RANK BW_21 TARSUS / chisq solution ddfm=KR htype=2 residual outp=predicted; 
  random GROUP AVIARY(GROUP);
run;
